# Supplementary material for: Genome Analysis of Klebsiella pneumoniae Reveals International High-Risk Pandemic MDR Clones Emerging in Tertiary Healthcare Settings in Uganda
Source: Pathogens. 2023 Nov 9;12(11):1334. doi: 10.3390/pathogens12111334 (PMC10674604; doi:10.3390/pathogens12111334)
Supplement: Supplementary file 1 [file pathogens-12-01334-s001.zip]

Archive with 1 entries (1 files):
- pathogens-2656998-supplementary.xlsx
