# Supplementary material for: Genome Analysis of Klebsiella pneumoniae Reveals International High-Risk Pandemic MDR Clones Emerging in Tertiary Healthcare Settings in Uganda
Source: Pathogens. 2023 Nov 9;12(11):1334. doi: 10.3390/pathogens12111334 (PMC10674604; doi:10.3390/pathogens12111334)
Supplement: Supplementary file 1 [file pathogens-12-01334-s001.zip › pathogens-2656998-supplementary.xlsx]

## Sheet: Table S1
FIELD_LABELS	Gender	Date of Culture	Hospital.Site of collection	SAMPLE	Patient Location	Clonal group	ST	K Serotype	O Serotype
MUWRP0920	Female	2015-07-27	Bwera	blood	IPD	CG101	ST101	KL17	O1/O2v1
MUWRP0922	Male	2015-08-18	Bwera	Urine	IPD	CG147	ST392	KL27	O4
MUWRP0958	Male	2015-10-27	GMH-Bombo	Pus	OPD	CG35	ST35	KL16	O1/O2v1
MUWRP0959	Male	2015-11-23	GMH-Bombo	Pus	IPD	CG307	ST307	KL102	O1/O2v2
MUWRP0961	Female	2016-04-26	GMH-Bombo	ECS	IPD	CG1107	ST629	KL10	O3/O3a
MUWRP0962	Female	2015-12-04	GMH-Bombo	Urine	IPD	CG1107	ST629	KL10	O3/O3a
MUWRP0963	Male	2016-04-06	GMH-Bombo	Pus	IPD	CG15	ST15	KL24	O1/O2v1
MUWRP0964	Male	2016-04-15	GMH-Bombo	Urine	IPD	CG35	ST35	KL16	O1/O2v1
MUWRP0965	Female	2016-06-03	GMH-Bombo	Urine	MOPD	CG39	ST39	KL23	O1/O2v2
MUWRP0978	Male	2016-04-06	GMH-Bombo	Pus	IPD	CG15	ST15	KL24	O1/O2v1
MUWRP0979	Female	2016-06-03	GMH-Bombo	Urine	MOPD	CG39	ST39	KL23	O1/O2v2
MUWRP0989	Male	2017-08-31	GMH-Bombo	Pus	IPD	CG307	ST307	KL102	O1/O2v2
MUWRP0991	Female	2017-09-07	GMH-Bombo	Urine	OPD	CG10156	ST14	KL16	O1/O2v1
MUWRP0994	Female	2017-10-02	GMH-Bombo	Pus	OPD	CG14	ST14	KL2	O1/O2v1
MUWRP0995	Female	2016-12-21	GMH-Bombo	Urine	OPD	CG3321	ST132	KL112	O1/O2v2
MUWRP1000	Male	2017-01-21	GMH-Bombo	Pus	IPD	CG39	ST39	KL23	O1/O2v2
MUWRP1014	Female	2016-03-08	Bwera	Pus	IPD	CG10663	ST14	KL157	O1/O2v1
MUWRP1016	Female	2016-05-19	Bwera	Urine	IPD	CG215	ST215	KL16	O1/O2v1
MUWRP1019	Female	2016-05-26	Bwera	Urine	IPD	CG16	ST16	KL51	O3b
MUWRP1023	Female	2016-07-29	Bwera	Pus	IPD	CG14	ST14	KL2	O1/O2v1
MUWRP1024	Male	2016-09-22	Bwera	Pus	IPD	CG10156	ST14	KL16	O1/O2v1
MUWRP1028	Male	2016-10-07	Bwera	Pus	IPD	CG15	ST15	KL112	O1/O2v1
MUWRP1032	Female	2016-12-14	Bwera	Pus	IPD	CG45	ST45	KL20	O3/O3a
MUWRP1034	Male	2016-12-14	Bwera	Pus	IPD	CG39	ST39	KL2	O1/O2v1
MUWRP1037	Male	2017-01-25	Bwera	Pus	IPD	CG874	ST874	KL45	O1/O2v2
MUWRP1040	Male	2017-06-23	Bwera	Pus	OPD	CG309	ST309	KL42	O4
MUWRP1041	Male	2017-07-05	Bwera	Sputum	OPD	CG412	ST412	KL57	O3b
MUWRP1065	Female	2018-10-03	GMH-Bombo	Urine	IPD	CG340	ST11	KL125	O3b
MUWRP1066	Female	2018-10-16	GMH-Bombo	Pus	IPD	CG45	ST45	KL24	O1/O2v1
MUWRP1069	Male	2018-11-06	GMH-Bombo	Pus	MOPD	CG147	ST147	KL64	O1/O2v1
MUWRP1071	Male	2018-11-19	GMH-Bombo	Urine	OPD	CG3700	ST3700	KL38	O12
MUWRP1085	Female	2019-01-22	GMH-Bombo	Pus	IPD	CG48	ST48	KL62	O1/O2v1
MUWRP1090	Male	2019-02-11	GMH-Bombo	Urine	IPD	CG307	ST307	KL102	O1/O2v2
MUWRP1091	Male	2019-02-13	GMH-Bombo	Urine	IPD	CG307	ST307	KL102	O1/O2v2
MUWRP1092	Male	2019-02-18	GMH-Bombo	Urine	IPD	CG307	ST307	KL102	O1/O2v2
MUWRP4281	Male	2020-01-08	Bwera	Device	Ward	CG340	ST11	KL15	O4
MUWRP4500	Female	2020-01-31	Bwera	Wound	Ward	CG86	ST86	KL2	O1/O2v1
MUWRP4588	Female	2020-06-02	Bwera	Urine	Clinic	CG10122	ST17	KL23	O1/O2v2
MUWRP4595	Female	2020-06-08	Bwera	Wound	Ward	CG10122	ST17	KL23	O1/O2v2
MUWRP5063	Female	2020-10-16	Kiruddu	Sputum	Unknown	CG10192	ST39	KL62	O1/O2v2
MUWRP5103	Female	2021-01-06	Kiruddu	Urine	OPD	CG231	ST231	KL51	O1/O2v2
MUWRP5848	Female	2021-04-20	Gulu	Urine	OPD	CG1441	ST4672	KL110	O1/O2v1
MUWRP5936	Female	2021-12-14	Gulu	Urine	OPD	CG10638	ST3430	KL15 (KL17,KL51,KL52)	OL101
MUWRP6595	Female	2022-09-27	Bwera	Urine	OPD	CG834	ST36	KL62	O1/O2v1
MUWRP6711	Male	2021-04-03	GMH-Bombo	Urine	IPD	CG340	ST11	KL15	O4
MUWRP6728	Male	2021-04-14	GMH-Bombo	Pus	IPD	CG870	ST870	KL17	O1/O2v1
MUWRP6889	Female	2021-10-01	GMH-Bombo	Pus	IPD	CG39	ST39	KL23	O1/O2v2
MUWRP6957	Female	2021-10-22	GMH-Bombo	Pus	OPD	CG16	ST16	KL81	OL101
MUWRP7348	Male	2022-01-26	GMH-Bombo	Pus	IPD	CG22	ST22	KL9	O1/O2v2
MUWRP7380	Female	2022-02-04	GMH-Bombo	Pus	IPD	CG307	ST307	KL102 (KL149,KL155)	O1/O2v2
MUWRP7812	Male	2021-03-08	Kiruddu	Urine	Unknown	CG29	ST29	KL54	O1/O2v2
MUWRP7816	Female	2021-03-12	Kiruddu	HVS	IPD	CG101	ST101	KL17	O1/O2v1
MUWRP7818	Female	2021-03-16	Kiruddu	Pus	IPD	CG10170	ST540	KL13	O1/O2v1
MUWRP7834	Female	2021-03-30	Kiruddu	ECS	OPD	CG39	ST39	KL23	O1/O2v2
MUWRP7838	Female	2021-03-31	Kiruddu	Urine	OPD	CG10169	ST964	KL103	O1/O2v1
MUWRP7871	Male	2021-06-09	Kiruddu	Pus	IPD	CG340	ST11	KL15 (KL17,KL51,KL52)	O4
MUWRP7900	Male	2021-07-12	Kiruddu	Pus	IPD	CG10122	ST17	KL23 (KL18, KL38)	O1/O2v2
MUWRP7902	Female	2021-07-16	Kiruddu	Urine	OPD	CG3794	ST4961	unknown	O3b
MUWRP7968	Female	2021-09-22	Kiruddu	Pus	IPD	CG22	ST22	KL9	O1/O2v2
MUWRP7978	Female	2021-09-28	Kiruddu	Urine	Unknown	CG2054	ST2054	KL81 (KL120)	O1/O2v1
MUWRP8070	Female	2021-10-26	Kiruddu	ECS	OPD	CG3157	ST219	KL121	O1/O2v1
MUWRP8100	Female	2021-11-08	Kiruddu	HVS	Unknown	CG17	ST17	KL25	O5
MUWRP8218	Male	2021-12-08	Kiruddu	blood	Emergency unit	CG711	ST711	KL54	O1/O2v2
MUWRP8249	Male	2021-12-20	Kiruddu	Urine	Unknown	CG231	ST231	KL51	O1/O2v2
MUWRP8333	Female	2022-01-18	Kiruddu	Urine	OPD	CG13079	ST1800	KL?	O1/O2v2
MUWRP8507	Female	2022-06-08	Kiruddu	Pus	Unknown	CG16	ST16	KL81	OL101
MUWRP8508	Female	2022-06-08	Kiruddu	Pus	ICU	CG17	ST17	KL25	O5
MUWRP8602	Male	2022-07-26	Kiruddu	Urine	Unknown	CG716	ST716	KL110	O1/O2v1
MUWRP8682	Male	2022-08-24	Kiruddu	Pus	IPD	CG17	ST17	KL25	O5

## Sheet: Table S2
Antibiotics	Resistant (%)	Intermediate (%)	Susceptible (%)
Amikacin	40	0	60
Amoxicillin/clavulanate	75	12.5	12.5
Ampicillin	100	0	0
Aztreonam	100	0	0
Cefotaxime	84	4	12
Ceftazidime	84.62	3.85	11.54
Ceftriaxone	84	8	8
Cefuroxime	86.96	4.35	8.7
Chloramphenicol	34.62	0	65.38
Ciprofloxacin	80	6.67	13.33
Gentamicin	57.89	10.53	31.58
Imipenem	17.86	0	82.14
Meropenem	20	5	75
Nalidixic acid	73.68	26.32	0
Nitrofurantoin	71.43	0	28.57
Piperacillin	90.91	9.09	0
